# Supplementary material for: Antibiotic consumption in 14 countries of sub-Saharan Africa: Findings from a retrospective analysis
Source: PLoS One. 2025 Oct 30;20(10):e0333842. doi: 10.1371/journal.pone.0333842 (PMC12574848; doi:10.1371/journal.pone.0333842)
Supplement: S1 Appendix — (XLSX) [file pone.0333842.s008.xlsx]

## Sheet: data figure 4
Molecules	Gabon	Kenya*	Malawi	Senegal	Sierra Leone	Tanzania*	Uganda	Zimbabwe*	Ghana	Nigeria	Zambia	Zimbabwe	Zimbabwe N	Kenya
Amoxicillin	1	5	2	5	2	1	1	1	1	2	2	3	6
Sulfamethoxazole/Trimethoprim	2	2	1	2	1	2	2	5	3	1	1			4
Doxycycline				3	4			6	5	4	4		5	3
Metronidazole	4	4		7				4	6	3		2	1	5
Ciprofloxacin	3			6	3				2	5		7	4	2
Amoxicillin/Clavulanic Acid	5			1	5				8			1	2	1
Erythromycin		3		8				2	7				7
Cefuroxime												5	3
Ceftriaxone	6									6
Flucloxacillin												6
Ampicillin/Cloxacillin									4
Azithromycin								3			5
Levofloxacin													8
Gentamicin		1
Cefixime				4
Clindamycin												4
Cloxacillin											3
