# Supplementary material for: Antibiotic consumption in 14 countries of sub-Saharan Africa: Findings from a retrospective analysis
Source: PLoS One. 2025 Oct 30;20(10):e0333842. doi: 10.1371/journal.pone.0333842 (PMC12574848; doi:10.1371/journal.pone.0333842)
Supplement: S2 Appendix — (XLSX) [file pone.0333842.s009.xlsx]

## Sheet: data figure 5
Burkina Faso	Burkina Faso N	Cameroon	Cameroon N	eSwatini	eSwatini N	Gabon	Gabon N	Ghana	Ghana N	Malawi	Malawi N	Nigeria	Nigeria N	Senegal	Senegal N	Sierra Leone	Sierra Leone N	Tanzania	Tanzania N	Uganda	Uganda N	Zambia	Zambia N	Zimbabwe	Zimbabwe N	Kenya	Kenya N
47.71	18	81.38	80	63.99	92	58.85	83	56.73		71.95	92	76.31		61.2	82	45.62	19	48.56	68	73.31	84	43.44		76.1	92	69.08	67
50.01		79.16		65.25		88.36		82.9		52.48		55.61		29.08		77.52		80.32		69.73		68.59		42.22		72.71
82.24		68.77		76.53		80.98		58.85		80.77		78.27		77.57		88.88		72.54		92.2		91.62		74.06		99.1
73.48		84.04		95.33		87.82		76.73		97.46		50.37		84.42		55.94		68.66		89		96.14		94.66		43.16
51.09		80.69		97.52		71.78		56.74		66.68		57.9		41.24		45.14		57.49		51.71		62.31		80.94		68.14
61.22		91.9		64.16		64.53		80.48		98.41		21.61		73.82		58.43		66		83.93		49.25		60.93		81.55
69.5		96.03		96.04		56.4		75.23		35.1		57.46		94.24		56.55		56.34		34.84		70.74		76.92		82.35
61.49		86.17		31.52		53.56		76.75		51.77		54.62		87.04		82.88		84.2		51.36		62.78		87.74		71.63
71.39		96.12		44.46		68.64		78.49		97.89		35.86		73.61		22.54		73.21		25.63		67.93		56.29		55.66
62.44		86.87		2.55		65.56		81.83		41.28		39.22		89.8		76.62		82.7		57.39		62.57		56.47		98.86
65.59				9.32		84.94		91.92		98.22		60.17		82.72		56.21		39.52		37.8		60.93		60.45		33.9
95.18				96.36		78.94		62.56		87.98		56.95		83.66		93.3		59.03				39.01		84.11		67.36
63.13				95.08		72.21		36.65		74.43		99.31		75.9		47.93		59.63				39.9		40.69		71.77
56.41				95.87		78.55		77.55		81.55		57.43		81.37		90.14		61.64				61.02		64.51		97.39
63.64				94.94		77.44		67.37		83.23		62.87		52.39				84.47				100		64.56		57.15
66.51				94.15		78.07		48.19		86.97		59.62		84				75.74				65.77		53.34		63.74
84.16				96.41		60.78		90.4		95.6		30.52		66.33				75.7				81.69		70.59		28.48
69.58				91.97		69.91		74.98		96.17		37.13						61.69				51.19		68.95		80.48
72.48						61.3		75.59		97.19		72.75						43.43				35.54		50.1		22.61
69.99						84.39		61.85		68.69		51.39						70.19				65.08		89.03		82.81
76.55						74.09		61.05		85.71		49.83						17.81				74.77		48.35		67.51
86.69						67.05		97.26				51.13						67.58				64.86		72.83		85.63
52.1						87.29		71.66				54.85						75.02				69.43		83.96		92.36
71.18						69.52						26.56						45.6				98.19		93.65		45.42
55.54						92.98						67.65										98.48		57		56.26
												64.6										73.42		85.72
												46.08										47.63		94.13
												49.21										71.67		93.02
												33.55												73.94
												75.49												90.89
												58.48
												50.22
												27.52
												72.44
												32.34
												68.38
												56.62
												45.77
												75.62
												77.52
												88.6
												68.19
												46.68
												35.58
												48.95
												60.58
												62.78
												40.59
												54.13
												82.91
												52.27
